# Supplementary material for: Progressive Spastic Paraparesis as the Dominant Manifestation of Adolescent-Onset Alexander Disease: Case Report and Literature Review
Source: J Clin Med. 2025 Nov 20;14(22):8232. doi: 10.3390/jcm14228232 (PMC12653588; doi:10.3390/jcm14228232)
Supplement: Supplementary file 1 [file jcm-14-08232-s001.zip]

Archive with 6 entries (5 files):
- Supplementary Materials/
- Supplementary Materials/Video S1.mp4
- Supplementary Materials/Video S2.mp4
- Supplementary Materials/Video S3.mp4
- Supplementary Materials/Video S4.mp4
- Supplementary Materials/Video S5.mp4
